# Supplementary material for: Microfluidic Synthesis of -NH2- and -COOH-Functionalized Magnetite Nanoparticles
Source: Nanomaterials (Basel). 2022 Sep 12;12(18):3160. doi: 10.3390/nano12183160 (PMC9503789; doi:10.3390/nano12183160)
Supplement: Supplementary file 1 [file nanomaterials-12-03160-s001.zip]

Archive with 1 entries (1 files):
- nanomaterials-1886642-supplementary.pdf
